# Supplementary material for: Artificial Intelligence in Diabetic Kidney Disease Research: Bibliometric Analysis From 2006 to 2024
Source: JMIR Diabetes. 2026 Jan 9;11:e72616. doi: 10.2196/72616 (PMC12786635; doi:10.2196/72616)
Supplement: Multimedia Appendix 2 [file diabetes-v11-e72616-s002.zip]

Archive with 7 entries (6 files):
- Multimedia Appendix 3/
- Multimedia Appendix 3/CitationBurst.in
- Multimedia Appendix 3/CitationBurst.out
- Multimedia Appendix 3/citespace.alias
- Multimedia Appendix 3/citespace.config
- Multimedia Appendix 3/citespace.parameters
- Multimedia Appendix 3/citespace.signature
