# Supplementary material for: Artificial Intelligence in Diabetic Kidney Disease Research: Bibliometric Analysis From 2006 to 2024
Source: JMIR Diabetes. 2026 Jan 9;11:e72616. doi: 10.2196/72616 (PMC12786635; doi:10.2196/72616)
Supplement: Multimedia Appendix 2 [file diabetes-v11-e72616-s002.zip › Multimedia Appendix 3/CitationBurst.in]

# 2006 1 0
# 2007 1 1
# 2008 2 2
# 2009 1 3
# 2010 1 4
# 2011 1 5
# 2012 1 6
# 2013 1 7
# 2014 1 8
# 2015 1 9
# 2016 1 10
# 2017 1 11
# 2018 1 12
# 2019 7 13
# 2020 13 14
# 2021 19 15
# 2022 35 16
# 2023 53 17
# 2024 42 18
14 0 1
15 0 1
17 0 1
10 1 1
14 2 1
15 3 1
18 3 1
3 4 1
7 4 1
13 4 1
14 4 3
15 4 3
16 4 19
17 4 35
18 4 28
15 5 1
17 5 1
18 5 1
13 6 2
14 6 1
15 6 1
16 6 2
17 6 1
15 7 1
2 8 1
14 8 1
18 8 1
16 9 1
17 9 1
15 10 1
17 10 1
18 11 1
18 12 1
18 13 1
0 14 1
1 15 1
2 15 1
13 15 3
14 15 2
15 15 3
16 15 6
17 15 3
18 15 5
14 16 2
16 16 1
17 16 3
15 17 1
18 18 1
13 19 1
17 20 2
18 20 1
15 21 1
17 22 1
16 23 1
16 24 1
15 25 2
16 25 1
17 25 1
14 26 1
16 27 1
17 27 1
14 28 1
15 28 1
17 28 1
15 29 2
16 29 2
17 29 1
18 29 1
