# Supplementary material for: Artificial Intelligence in Diabetic Kidney Disease Research: Bibliometric Analysis From 2006 to 2024
Source: JMIR Diabetes. 2026 Jan 9;11:e72616. doi: 10.2196/72616 (PMC12786635; doi:10.2196/72616)
Supplement: Multimedia Appendix 2 [file diabetes-v11-e72616-s002.zip › Multimedia Appendix 3/citespace.alias]

type 1 diabetes mellitus	type 1
nmr spectroscopy	nuclear magnetic resonance
nephropathy	kidney disease
artificial neural network	artificial neural network (ann)
pathway	pathways
bioinformatic analysis	bioinformatics analysis
diabetic kidney disease	diabetic kidney disease (dkd)
diabetes mellitus	mellitus
diabetic complications	diabetic complications
cell	cells
type 2 diabetes mellitus	type 2
chronic kidney disease	ckd
cohort study	cohort
PEOPLES R CHINA	TAIWAN
biomarkers	diagnostic biomarker
type 2 diabetes mellitus	type 2 diabetes
pathway	pathway
albuminuria	albuminuria
diabetic complications	complications
predication	mechanisms
type 2 diabetes mellitus	diabetes mellitus type 2
risk	risk factors
cancer	carcinoma
albuminuria	predicts
diabetic kidney disease	diabetic nephropathy
artificial neural network	neural network
immune cell infiltration	immune infiltration
nmr spectroscopy	nmr spectroscopy
type 1 diabetes mellitus	type 1 diabetes mellitus
attention mechanism	attention mechanisms
biomarkers	biological markers
