# Supplementary material for: Artificial Intelligence in Diabetic Kidney Disease Research: Bibliometric Analysis From 2006 to 2024
Source: JMIR Diabetes. 2026 Jan 9;11:e72616. doi: 10.2196/72616 (PMC12786635; doi:10.2196/72616)
Supplement: Multimedia Appendix 2 [file diabetes-v11-e72616-s002.zip › Multimedia Appendix 3/citespace.parameters]

Date	August 23, 2024, 10:24:00 AM CST
Project Home	D:\360MoveData\Users\Administrator\Desktop\2024年8月\814-13\project
Data Home	D:\360MoveData\Users\Administrator\Desktop\2024年8月\814-13\output
Data Source	WoS
Language	English
From	2014-JAN
To	2024-DEC
Slice Length	1
Title	true
Abstract	true
Descriptor	true
Identifier	true
Prune with PF	true
Prune with MST	false
Prune Slices	true
Prune Merged	true
Threshold Group 0	2, 2, 20
Threshold Group 1	4, 3, 20
Threshold Group 2	4, 3, 20
